# Supplementary material for: A bibliometric analysis of metastatic breast cancer: two-decade report (2002-2022)
Source: Front Oncol. 2023 Aug 24;13:1229222. doi: 10.3389/fonc.2023.1229222 (PMC10484517; doi:10.3389/fonc.2023.1229222)
Supplement: Supplementary file 3 [file DataSheet_1.zip]

Archive with 3 entries (3 files):
- Supplementary Materials/merged keywords in VOSviewer.txt
- Supplementary Materials/TXT.7z
- Supplementary Materials/word-document matrix.txt
