# Supplementary material for: A bibliometric analysis of metastatic breast cancer: two-decade report (2002-2022)
Source: Front Oncol. 2023 Aug 24;13:1229222. doi: 10.3389/fonc.2023.1229222 (PMC10484517; doi:10.3389/fonc.2023.1229222)
Supplement: Supplementary file 3 [file DataSheet_1.zip › Supplementary Materials/merged keywords in VOSviewer.txt]

label	replace by
5-fluorouracil	5-fu
6
6 inhibitor
6 inhibitors
adjuvant therapy	adjuvant treatment
ado-trastuzumab emtansine	t-dm1
antiangiogenesis	anti-angiogenesis
antiangiogenic	anti-angiogenesis
antibodies	antibody
antibody-drug conjugates	antibody-drug conjugate
antimetastasis	anti-metastasis
aromatase inhibitors	aromatase inhibitor
biomarkers	biomarker
bisphosphonates	bisphosphonate
bmi	body mass index
bone metastases	bone metastasis
brain metastases	brain metastasis
breast cancer (bc)	breast cancer
breast cancer cells	breast cancer cell
breast cancer metastases	breast cancer metastasis
breast cancer, metastatic	metastatic breast cancer
breast carcinoma	breast cancer
breast neoplasm	breast cancer
breast neoplasms	breast cancer
ca 15-3	ca15-3
cancer stem cells	cancer stem cell
cancer treatment	cancer therapy
carcinoma	cancer
cdk 4/6 inhibitor	cdk4/6 inhibitors
cdk4	cdk4/6 inhibitors
cdk4/6 inhibitor	cdk4/6 inhibitors
central nervous system metastasis	cns metastases
cfdna	cell-free dna
chemokines	chemokine
circulating dna	circulating tumor dna
circulating tumor cell	circulating tumor cells
circulating tumor cells (ctc)	circulating tumor cells
circulating tumor cells (ctcs)	circulating tumor cells
circulating tumor dna (ctdna)	circulating tumor dna
circulating tumour cells	circulating tumor cells
circulating tumour dna	circulating tumor dna
clinical outcomes	clinical outcome
clinical trials	clinical trial
combination treatment	combination therapy
ctc	circulating tumor cells
ctcs	circulating tumor cells
ctdna	circulating tumor dna
cyclin-dependent kinase 4	cdk 4
cytokines	cytokine
decision-making	decision making
diagnostic	diagnosis
diagnostics	diagnosis
drug interactions	drug interaction
drug resistance	drug-resistance
drug-drug interactions	drug-drug interaction
endocrine therapy (et)	endocrine therapy
endocrine treatment	endocrine therapy
epidermal growth factor	egf
epidermal growth factor receptor	egfr
epithelial mesenchymal transition	emt
epithelial to mesenchymal transition	emt
epithelial-mesenchymal transition	emt
epithelial-to-mesenchymal transition	emt
er	estrogen receptor
erbb	egfr
erbb-2	her-2
erbb2	her-2
erbb2/her2	her-2
esr1 mutations	esr1 mutation
exosomes	exosome
first-line	first line
first-line treatment	first-line therapy
fluorescence in situ hybridization	fish
guidelines	guideline
her2	her-2
her2 receptor	her-2
her2+	her2 positive
her2+breast cancer	her2 positive breast cancer
her2-	her2 negative
her2-negative	her2 negative
her2-positive	her2 positive
her2-positive breast cancer	her2 positive breast cancer
her2-positivity	her2 positive
her2/neu	her-2
herceptin	trastuzumab
herceptin (r)	trastuzumab
hormone receptor-positive	hormone-receptor positive
hormone receptor-positive breast cancer	hormone receptor positive breast cancer
hormone receptors	hormone receptor
hormone therapy	hormonal therapy
hr plus	hormone-receptor positive
human epidermal growth factor receptor	egfr
human epidermal growth factor receptor 2	her-2
human epidermal growth factor receptor 2 (her2)	her-2
human epidermal growth factor receptor 2-positive	her2 positive
human epidermal growth factor receptor-2	her-2
interleukin-6	il-6
ki67	ki-67
liposomes	liposome
liver metastases	liver metastasis
lung metastases	lung metastasis
macrophages	macrophage
matrix metalloproteinases	matrix metalloproteinase
mda-mb-231 cells	mda-mb-231
metastases	metastasis
metastatic	metastasis
metastatic breast cancer (mbc)	metastatic breast cancer
metastatic breast carcinoma	metastatic breast cancer
micrometastases	micrometastasis
microtubule	mirna
molecular subtype	molecular subtypes
monoclonal antibodies	monoclonal antibody
mtor inhibitors	mtor inhibitor
neoplasm	cancer
neoplasms	cancer
next-generation sequencing	next generation sequencing
nf-kappa b	nf kappa b
ngs	next generation sequencing
non-hodgkin's lymphoma	non-hodgkin lymphoma
non-small-cell lung cancer	non-small cell lung cancer
nsclc	non-small cell lung cancer
osteoblasts	osteoblast
outcomes	outcome
overall survival (os)	overall survival
parp inhibitors	parp inhibitor
pathological complete response	pathologic complete response
personalized medicine	personalised medicine
pet	positron emission tomography
pet/ct	pet-ct
pharmacogenomics	pharmacogenetics
pharmacokinetics	pharmacokinetic
phase i	phase 1
phase i study	phase 1
phase i trial	phase 1
phase i trials	phase 1
phase ii	phase 2
phase ii study	phase 2
phase ii trial	phase 2
phase iii	phase 3
phosphatidylinositol 3-kinase	pi3k
pi3k inhibitors	pi3k inhibitor
pik3ca mutations	pik3ca mutation
polymorphisms	polymorphism
positron emission tomography (pet)	positron emission tomography
predictive biomarkers	predictive biomarker
predictive factors	predictive factor
prognostic	prognosis
prognostic factors	prognostic factor
progression free survival	pfs
progression-free survival	pfs
radiation therapy	radiotherapy
real-life	real life
real-time pcr	rt-pcr
recurrent	recurrence
salvage treatment	salvage therapy
serum her-2/neu	serum her2
solid tumors	solid tumor
somatic mutations	somatic mutation
subtypes	subtype
surrogate endpoints	surrogate endpoint
surveillance	seer
targeted therapies	target therapy
targeted therapy	target therapy
taxanes	taxane
tdm1	t-dm1
tgf-beta	tgf beta
trastuzumab emtansine	t-dm1
triple negative	tnbc
triple negative breast cancer	tnbc
triple-negative	tnbc
triple-negative breast cancer	tnbc
triple-negative breast cancer (tnbc)	tnbc
tumor markers	tumor marker
tumour marker	tumor marker
tumour microenvironment	tumor microenvironment
tyrosine kinase inhibitors	tyrosine kinase inhibitor
vaccines	vaccine
vascular endothelial growth factor	vegf
abraxane	nab-paclitaxel
her-2/neu	her-2
anthracyclines	anthracycline
microrna	mirna
nanoparticle	nanoparticles
halaven	eribulin mesylate
eribulin	eribulin mesylate
mbc	metastatic breast cancer
